# Supplementary material for: Partially Disordered Crystal Phases and Glassy Smectic Phases in Liquid Crystal Mixtures
Source: Materials (Basel). 2025 Jun 29;18(13):3085. doi: 10.3390/ma18133085 (PMC12251179; doi:10.3390/ma18133085)
Supplement: Supplementary file 1 [file materials-18-03085-s001.zip]

Archive with 1 entries (1 files):
- materials-3711115-supplementary.pdf
